# Supplementary material for: BCG-Based Vaccines Elicit Antigen-Specific Adaptive and Trained Immunity against SARS-CoV-2 and Andes orthohantavirus
Source: Vaccines (Basel). 2022 May 4;10(5):721. doi: 10.3390/vaccines10050721 (PMC9143576; doi:10.3390/vaccines10050721)
Supplement: Supplementary file 1 [file vaccines-10-00721-s001.zip]

Archive with 1 entries (1 files):
- vaccines-1698077-supplementary.pdf
